# Supplementary material for: A haplotype-based normalization technique for the analysis and detection of allele specific expression
Source: BMC Bioinformatics. 2016 Sep 13;17(1):364. doi: 10.1186/s12859-016-1238-8 (PMC5020486; doi:10.1186/s12859-016-1238-8)
Supplement: Additional file 3: — Table S2 detailing the numbers of covered sites and ASE events within RNA sequencing data from 93 individuals. (XLSX 45 kb) [file 12859_2016_1238_MOESM3_ESM.xlsx]

## Sheet: Sheet1
id	STAR_covered(20X)	TH2_covered(20X)	STAR_ase_map(20X)	TH2_ase_map(20X)	STAR_ase_norm(20X)	TH2_ase_norm(20X)
ID_1	8116	8028	231	238	202	210
ID_2	8760	8629	205	210	191	189
ID_3	7850	7758	203	204	183	185
ID_4	8971	8893	243	258	225	230
ID_5	7705	7597	200	195	182	180
ID_6	7987	7906	195	211	181	196
ID_7	7245	7149	191	193	172	175
ID_8	8311	8210	194	188	176	162
ID_9	9253	9154	193	223	179	186
ID_10	8842	8732	224	231	200	200
ID_11	9940	9822	300	302	276	257
ID_12	8840	8736	218	230	202	197
ID_13	9074	8987	201	222	182	196
ID_14	8844	8755	216	207	193	186
ID_15	8728	8621	239	245	218	222
ID_16	7998	7889	223	228	207	210
ID_17	8011	7929	191	212	176	194
ID_18	7756	7623	182	201	161	170
ID_19	7932	7876	176	177	163	162
ID_20	7167	7035	206	202	181	180
ID_21	8310	8231	191	199	183	182
ID_22	8670	8568	221	231	201	208
ID_23	7802	7724	174	180	157	157
ID_24	8907	8816	254	274	244	246
ID_25	8786	8704	190	212	168	177
ID_26	8395	8318	213	219	191	193
ID_27	9370	9276	218	223	209	211
ID_28	9152	9080	205	221	185	199
ID_29	9835	9776	225	251	206	214
ID_30	9100	9031	217	232	207	212
ID_31	9225	9118	249	263	231	240
ID_32	9213	9154	238	252	226	220
ID_33	8857	8794	244	249	224	221
ID_34	8685	8628	183	187	164	169
ID_35	9101	9038	188	202	179	190
ID_36	9522	9450	234	248	214	213
ID_37	7847	7760	182	186	166	167
ID_38	9194	9154	241	255	225	232
ID_39	8523	8411	229	228	210	210
ID_40	8052	7967	167	185	151	162
ID_41	13841	9479	882	211	863	186
ID_42	9589	8383	204	215	181	188
ID_43	8467	9286	212	233	193	209
ID_44	9405	9392	223	233	203	201
ID_45	9477	10267	224	296	210	271
ID_46	10362	9470	276	222	257	197
ID_47	9555	8682	202	213	194	198
ID_48	8770	9843	202	234	198	207
ID_49	9980	8910	239	235	215	204
ID_50	9038	9200	227	224	207	195
ID_51	9298	9861	237	278	212	250
ID_52	9964	9679	267	223	248	198
ID_53	9758	10026	217	227	200	202
ID_54	10113	8400	220	217	203	199
ID_55	8501	9089	206	254	194	228
ID_56	9205	8454	252	240	227	224
ID_57	8530	9553	233	253	221	227
ID_58	7840	8815	197	234	178	190
ID_59	9626	7725	252	208	231	180
ID_60	8916	8032	216	212	190	194
ID_61	8140	8178	207	225	194	202
ID_62	8274	10243	210	287	190	260
ID_63	10335	10797	270	280	251	241
ID_64	10895	8697	272	269	245	249
ID_65	8756	9261	263	278	257	247
ID_66	10431	10308	274	276	252	240
ID_67	8221	8127	201	231	181	201
ID_68	8308	8219	231	248	217	227
ID_69	9149	9092	247	236	233	211
ID_70	8811	8702	245	257	219	219
ID_71	9134	8992	263	279	246	251
ID_72	8766	8694	259	272	239	243
ID_73	8668	8600	220	241	201	215
ID_74	10151	10062	295	286	273	259
ID_75	8511	8365	230	224	201	198
ID_76	8493	8346	204	217	185	188
ID_77	9529	9462	231	245	203	223
ID_78	9289	9185	211	218	189	193
ID_79	9321	9213	259	252	237	230
ID_80	9737	9638	236	236	215	211
ID_81	9819	8683	231	248	215	219
ID_82	9687	9600	268	283	233	233
ID_83	8790	8703	231	229	210	201
ID_84	8800	7726	223	202	201	183
ID_85	7848	9724	206	236	187	210
ID_86	7852	9510	213	209	199	180
ID_87	9632	8893	206	271	186	242
ID_88	9014	7777	254	221	244	207
ID_89	8986	8895	224	238	208	215
ID_90	9504	9403	228	219	213	213
ID_91	9439	9339	224	224	202	206
ID_92	8928	8377	221	211	205	189
ID_93	8498	8839	211	234	192	216
Mean	8965.88	8822.83	230.645	232.452	212.247	207.312
